# Supplementary material for: Comparison of Performance in the Six-Minute Walk Test (6MWT) between Overweight/Obese and Normal-Weight Children and Association with Haemodynamic Parameters: A Cross-Sectional Study in Four Primary Schools
Source: Nutrients. 2024 Jan 25;16(3):356. doi: 10.3390/nu16030356 (PMC10857357; doi:10.3390/nu16030356)
Supplement: Supplementary file 1 [file nutrients-16-00356-s001.zip]

Archive with 1 entries (1 files):
- nutrients-2829858-supplementary.pdf
